# Supplementary material for: Benthic meiofaunal community response to the cascading effects of herbivory within an algal halo system of the Great Barrier Reef
Source: PLoS One. 2018 Mar 7;13(3):e0193932. doi: 10.1371/journal.pone.0193932 (PMC5841801; doi:10.1371/journal.pone.0193932)
Supplement: S1 File — Excel file that consists of algal canopy height (mm), grouped invertebrate abundances, mean sediment particle size (μm), carbon to nitrogen ratios (C:N) and diversity (Shannon-Weiner index) at each distance interval away from patch reef (m); 0, 3, 7.5, 15, 22 and 30. (XLSX) [file pone.0193932.s001.xlsx]

## Sheet: Abund.C.N.(28.09.17)(Remove.3).
Halo.Number	Distance	Depth	Algal.height	Total.Abundance	Polychaeta	Mollusca	Arthrapoda	Nematoda	Particles	lab id2	C.N	Diversity
1	0	S	0	99	23	0	42	32	516.46	S1-1-S	21.8333	4.38771
1	3	S	0.333333	73	21	0	36	14	539.048	S1-2-S	15.4116	4.44104
1	7.5	S	8	62	19	2	19	20	538.992	S1-3-S	22.5179	3.6797
1	15	S	11.3333	66	16	1	36	12	489.573	S1-4-S	18.7093	4.09138
1	22	S	30.6667	101	14	0	60	23	431.998	S1-5-S	16.9526	3.9532
1	30	S	17.3333	113	18	2	39	50	366.744	S1-6-S	24.1524	4.40423
2	0	S	0	165	39	1	93	26	507.126	S2-1-S	25.8149	5.29314
2	3	S	0	133	40	0	73	20	572.049	S2-2-S	28.7413	4.60213
2	7.5	S	9	118	24	1	67	25	369.95	S2-3-S	18.3667	4.92337
2	15	S	27.3333	108	26	2	36	43	311.779	S2-4-S	28.2542	4.67015
2	22	S	44.3333	56	12	1	25	15	1096.28	S2-5-S	16.3418	4.279
2	30	S	65.6667	63	14	0	32	16	359.784	S2-6-S	19.7547	4.34567
3	0	S	0	97	15	2	63	17	608.329	S3-1-S	24.4647	4.94783
3	3	S	3	125	26	4	74	21	914.612	S3-2-S	18.1495	5.14861
3	7.5	S	7	100	28	1	42	26	568.28	S3-3-S	21.8397	4.86613
3	15	S	7.66667	94	27	0	43	23	555.816	S3-4-S	19.7105	4.82351
3	22	S	26	64	18	0	29	17	423.521	S3-5-S	15.9679	4.44087
3	30	S	22.6667	127	24	2	45	52	631.809	S3-6-S	25.4247	5.11469
4	0	S	2.33333	93	28	2	53	10	593.613	S4-1-S	14.4183	4.48977
4	3	S	1.66667	75	21	5	31	16	556.171	S4-2-S	22.1281	4.52691
4	7.5	S	5.66667	60	13	1	31	14	594.218	S4-3-S	17.4794	4.37578
4	15	S	16.3333	148	19	3	73	47	590.741	S4-4-S	16.28	5.08736
4	22	S	30.3333	141	55	0	27	55	639.516	S4-5-S	11.501	5.05145
4	30	S	43.3333	116	56	1	26	31	514.721	S4-6-S	14.6238	4.60904
5	0	S	0	11	5	0	2	4	399.846	S5-1-S	16.5602	2.66175
5	3	S	0.333333	50	14	2	24	8	365.603	S5-2-S	14.6804	3.83311
5	7.5	S	1.66667	45	11	2	20	10	361.398	S5-3-S	13.4778	1.69249
5	15	S	6.66667	45	11	0	29	3	313.449	S5-4-S	9.0877	4.15353
5	22	S	30.6667	64	17	1	34	12	253.714	S5-5-S	7.268	4.19486
5	30	S	19	36	11	1	17	7	352.956	S5-6-S	16.6203	3.42976
6	0	S	0	0	0	0	0	0	449.697	S6-1-S	8.3707	0
6	3	S	0.333333	34	17	2	9	6	309.014	S6-2-S	10.8655	3.50889
6	7.5	S	1.33333	45	8	0	28	8	345.752	S6-3-S	8.0806	4.1487
6	15	S	6.66667	43	4	1	30	7	258.219	S6-4-S	12.6683	2.27087
6	22	S	4.33333	7	1	0	1	4	265.599	S6-5-S	7.1273	1.66729
6	30	S	8.33333	10	4	0	3	3	242.448	S6-6-S	6.926	2.51553
7	0	S	0	20	9	0	6	5	326.893	S7-1-S	2.5489	2.58687
7	3	S	0	48	16	0	8	24	394.768	S7-2-S	32.6119	3.84067
7	7.5	S	1	63	10	1	21	30	420.348	S7-3-S	38.7762	3.6879
7	15	S	5.66667	38	8	0	5	25	371.24	S7-4-S	52.0237	3.42236
7	30	S	11	28	13	0	7	8	444.874	S7-6-S	43.479	2.80916
8	0	S	0	28	13	4	1	10	333.907	S8-1-S	41.5924	3.07827
8	3	S	0.333333	42	10	0	12	19	275.593	S8-2-S	58.7594	3.82217
8	7.5	S	2.33333	56	21	0	21	14	265.328	S8-3-S	45.4251	3.94746
8	15	S	10.6667	24	5	0	5	11	233.457	S8-4-S	45.7678	3.42017
8	22	S	11.3333	75	12	0	6	56	214.371	S8-5-S	43.5867	4.7482
8	30	S	19.6667	9	2	1	2	4	227.792	S8-6-S	41.0962	2.46155
9	0	S	0	70	26	0	25	18	731.071	S9-1-S	46.5962	4.3596
9	3	S	0	44	10	2	15	14	406.533	S9-2-S	44.9125	3.66295
9	7.5	S	0	122	13	1	38	70	251.399	S9-3-S	52.1372	4.45521
9	15	S	0	72	3	1	19	49	255.62	S9-4-S	43.9634	4.69365
9	22	S	0	16	5	0	7	4	215.758	S9-5-S	32.2111	3.03409
9	30	S	0	50	8	0	6	36	228.593	S9-6-S	45.7189	4.01516
10	0	S	0	26	7	5	3	11	669.722	S10-1-S	43.6945	3.46184
10	3	S	0	85	27	0	37	21	360.305	S10-2-S	52.4257	4.68939
10	7.5	S	0	20	5	2	3	10	426.725	S10-3-S	54.0059	2.17084
10	15	S	0	71	10	0	15	46	308.168	S10-4-S	53.8654	4.63521
10	22	S	0	19	5	0	10	4	353.387	S10-5-S	56.8741	2.52916
11	0	S	0	28	7	5	10	4	350.237	S11-1-S	11.9696	2.75465
11	3	S	0	32	13	3	9	7	180.629	S11-2-S	12.18	3.43399
11	7.5	S	0	12	2	1	4	5	328.327	S11-3-S	13.5468	2.75829
11	15	S	0	16	4	0	8	4	265.464	S11-4-S	23.6632	2.69926
11	22	S	0	6	2	0	0	4	269.781	S11-5-S	27.3112	2.18369
11	30	S	0	19	5	0	3	11	181.794	S11-6-S	19.0574	3.2935
12	0	S	0	20	5	1	10	3	483.717	S12-1-S	16.3666	2.55605
12	3	S	0	86	12	1	60	12	1157.45	S12-2-S	17.1821	3.21352
12	7.5	S	0	65	8	0	47	9	508.933	S12-3-S	11.4645	4.6003
12	15	S	0.333333	56	22	1	14	17	524.629	S12-4-S	13.8295	3.9246
12	22	S	1.33333	47	13	1	18	15	394.828	S12-5-S	13.5163	4.09939
12	30	S	2	53	15	0	29	7	480.425	S12-6-S	12.3573	4.1504
13	0	S	0	89	17	0	63	9	418.366	S13-1-S	10.9947	4.4117
13	3	S	0	51	26	0	16	6	257.374	S13-2-S	10.244	3.64533
13	7.5	S	0	41	9	0	12	20	208.529	S13-3-S	7.935	2.263
13	15	S	0	71	15	3	17	36	207.598	S13-4-S	32.6851	4.298
13	22	S	0	63	11	1	23	28	258.144	S13-5-S	32.3181	4.29602
13	30	S	0	42	15	0	5	22	179.837	S13-6-S	36.3707	3.27516
16	0	S	0	34	12	0	10	11	409.686	S16-1-S	30.715	3.44769
16	3	S	0	59	13	0	39	7	437.164	S16-2-S	34.9917	4.44308
16	7.5	S	0	46	9	0	24	13	396.366	S16-3-S	36.0086	4.14053
16	15	S	0	58	16	0	21	21	356.651	S16-4-S	31.065	4.331
16	22	S	0.666667	21	8	0	3	10	409.046	S16-5-S	30.4405	2.72485
16	30	S	4.66667	9	2	0	3	7	432.369	S16-6-S	30.9005	2.68932
